# Supplementary material for: Pervasiveness of HLA allele-specific expression loss across tumor types
Source: Genome Med. 2023 Feb 9;15:8. doi: 10.1186/s13073-023-01154-x (PMC9912643; doi:10.1186/s13073-023-01154-x)
Supplement: Supplementary file 2 — Additional file 2. Additional tables from the results of the association between HLA-I ASE loss and microsatellite instability, nonsense and missense mutations. Table S1. TCGA case numbers broken down by microsatellite instability and HLA-I ASE loss status. Table S2. Association between HLA-I ASE loss and nonsense mutations (a), HLA-I missense mutations (b), contact residue nonsense mutations in HLA-I genes (c) and nonsense/missense B2M mutations (d). [file 13073_2023_1154_MOESM2_ESM.xlsx]

## Sheet: Table S1
Table S1: TCGA case numbers broken down by microsatellite instability and HLA-I ASE loss status
	MSS_noloss	MSS_loss	MSI_noloss	MSI_loss
TCGA-GBM	129	21	0	1
TCGA-OV	199	68	3	0
TCGA-LUAD	275	233	2	1
TCGA-LUSC	279	189	2	1
TCGA-PRAD	264	225	3	0
TCGA-UCEC	263	90	105	63
TCGA-BLCA	252	137	2	0
TCGA-TGCT	135	14	0	0
TCGA-ESCA	85	70	2	1
TCGA-PAAD	99	73	0	0
TCGA-KIRP	191	94	0	0
TCGA-LIHC	245	115	2	1
TCGA-CESC	121	165	2	6
TCGA-SARC	176	70	0	2
TCGA-BRCA	730	288	10	6
TCGA-THYM	47	67	1	0
TCGA-MESO	57	23	0	2
TCGA-COAD	220	94	37	42
TCGA-STAD	147	159	23	42
TCGA-CHOL	26	8	0	0
TCGA-KIRC	234	87	4	1
TCGA-THCA	135	346	0	0
TCGA-HNSC	248	243	2	2
TCGA-READ	92	41	7	0
TCGA-SKCM	46	30	0	0
TCGA-LGG	399	104	0	2
TCGA-DLBC	21	16	0	0
TCGA-KICH	10	54	0	0
TCGA-UCS	51	3	0	2
TCGA-ACC	37	37	2	2
TCGA-PCPG	150	27	0	0
TCGA-UVM	48	32	0	0
MSS: Microsatellite stability
MSI: Microsatellite instability
noloss: Without HLA-I ASE loss
loss: With HLA-I ASE loss

## Sheet: Table S2
Table S2a: Association between HLA-I ASE loss and nonsense mutations
		ASE loss	Without ASE loss	Odds ratio	P-value
HLA-A	Nonsense	12	12	2.17	0.076
	Without nonsense	2433	5270
HLA-B	Nonsense	11	20	1.73	0.145
	Without nonsense	2002	6282
HLA-C	Nonsense	0	2	0	1
	Without nonsense	2218	5851
Three genes	Nonsense	32	22	2.34	0.0028
	Without nonsense	3362	5412
n Odds ratios and p-values are calculated by Fisher’s exact tests.
Table S2b: Association between HLA-I ASE loss and HLA-I missense mutations
		ASE loss	Without ASE loss	Odds ratio	P-value
HLA-A	Missense	17	19	1.94	0.049
	No missense	2428	5263
HLA-B	Missense	18	23	2.46	0.0054
	No missense	1995	6279
HLA-C	Missense	6	17	0.93	1
	No missense	2212	5836
Three genes	Missense	45	49	1.48	0.07
	No missense	3349	5385
n Odds ratios and p-values are calculated by Fisher’s exact tests.
Table S2c: Association between HLA-I ASE loss and contact residue nonsense mutations in HLA-I genes
		ASE loss	Without ASE loss	Odds ratio	P-value
HLA-A	Missense	7	7	2.16	0.155
	No missense	2438	5275
HLA-B	Missense	10	9	3.49	0.012
	No missense	2003	6293
HLA-C	Missense	5	6	2.2	0.187
	No missense	2213	5847
Three genes	Missense	22	19	1.86	0.053
	No missense	3372	5415
n Odds ratios and p-values are calculated by Fisher’s exact tests.
Table S2d: Association between HLA-I ASE loss and nonsense/missense B2M mutations
		ASE loss	Without ASE loss	Odds ratio	P-value
Three genes	Nonsense	11	8	2.205	0.0987
	No nonsense	3383	5426
Three genes	Missense	19	13	2.347	0.0177
	No missense	3375	5421
n Odds ratios and p-values are calculated by Fisher’s exact tests.
